# Supplementary material for: Barriers and Enablers to Optimal Antimicrobial Use in Respiratory Tract Infections
Source: Antibiotics (Basel). 2025 Oct 16;14(10):1039. doi: 10.3390/antibiotics14101039 (PMC12562221; doi:10.3390/antibiotics14101039)
Supplement: Supplementary file 1 [file antibiotics-14-01039-s001.zip]

Archive with 4 entries (4 files):
- Supplement 1 - Coding Framework with Quotes.pdf
- Supplement 2 - COREQ Criteria.pdf
- Supplement 3 - Interview Guides.pdf
- Supplement 4 - Barrier and enabler comparison.pdf
